# Supplementary material for: Molecular Diagnosis in Hymenoptera Allergy: Comparison of Euroline DPA-Dx and ImmunoCAP
Source: Toxins (Basel). 2025 Jun 19;17(6):310. doi: 10.3390/toxins17060310 (PMC12197634; doi:10.3390/toxins17060310)
Supplement: Supplementary file 1 [file toxins-17-00310-s001.zip]

Archive with 1 entries (1 files):
- toxins-3524921-supplementary.pdf
